# Supplementary material for: Prognostic value of [18F]FDG PET/CT in metastatic hormone-sensitive prostate cancer at initial diagnosis: a retrospective cohort study
Source: Ann Med. 2024 Oct 11;56(1):2411017. doi: 10.1080/07853890.2024.2411017 (PMC11485890; doi:10.1080/07853890.2024.2411017)
Supplement: Revised supplementary tables.xlsx [file IANN_A_2411017_SM2415.xlsx]

## Sheet: Supplementary Table 1
Supplementary Table 1
Treatment Modalities After Initial Diagnosis and After Disease Progression in Patients with Visceral and Bone Metastases.
	Treatments [1]	Number in VM group [2]	Number in BM group [3]	P-value
Starting follow-up		82 patients	164 patients
	Radical prostatectomy (%) [4]	0	21	**0.002
	ADT (%) [5]	79	161	0.66
	AR targeting therapy (%)	69	150	0.13
	Chemotherapy (%)	7	5	0.12
	Radiotherapy (%)	7	14	1
	Other palliative surgery (%)	14	2	***<0.001
After disease progression		38 patients	90 patients
	ADT (%)	19	42	0.88
	AR targeting therapy (%)	33	83	0.53
	Chemotherapy (%)	27	17	***<0.001
	Radiotherapy (%)	1	0	0.66
	Other palliative surgery (%)	0	0	/
[1] Patients may receive 2 or more types of treatment simultaneously at some stage.
[2] VM: visceral metastasis; 82 patients were included when starting follow-up; 38 patients were included after disease progression.
[3] BM: bone metastasis; 164 patients were included when starting follow-up; 90 patients were included after disease progression.
[4] All the 21 patients who received radical prostatectomy have received neoadjuvant ADT before surgery.
[5] ADT: androgen-deprived therapy

## Sheet: Supplementary Table 2
Supplementary Table 2
Prognostic Factors for PFS in Visceral Metastases Group Selected by Cox Univariable and Multivariable Analysis
Variants	Number	Prognostic factors for PFS[1]
		Univariable analysis		Multivariable analysis
		HR[2] (95%CI[3])	P-value	HR (95%CI)	P-value
Age
Lower than median age (<71)	43	Ref.	-
Higher than median age (>=71)	47	1.194 (0.686-2.078)	0.53
Site of visceral metastasis
Lung	61	Ref.	-	Ref.	-
Liver	21	2.072 (1.080-3.977)	*0.028	2.031 (1.054-3.914)	*0.034
Both lung and liver	8	1.854 (0.769-4.469)	0.17	1.757 (0.726-4.249)	0.211
Clinical T stage
T=2	29	Ref.	-
T=3 or 4	61	1.735 (0.923-3.262)	0.087
Clinical N stage
N=0	24	Ref.	-
N=1	66	0.837 (0.456-1.535)	0.57
PSA level
Lower than median PSA (<79.62)	37	Ref.	-
Higher than median PSA (>=79.62)	38	1.045 (0.577-1.891)	0.89
Missing	15	-	-
Gleason score
6-7	15	Ref.	-
8-10	47	2.242 (0.859-5.850)	0.099
Missing	28	-	-
[18F]FDG uptake in primary tumor
Lower than median SUVmax (<6.10)	44	Ref.	-
Higher than median SUVmax (>=6.10)	46	0.989 (0.571-1.714)	0.97
[18F]FDG uptake in metastatic lesion
Lower than median SUVmax (<2.85)	45	Ref.	-	Ref.	-
Higher than median SUVmax (>=2.85)	45	1.772 (1.018-3.084)	*0.043	1.720 (0.986-2.999)	0.056
[1] PFS: progression-free survival
[2] HR: hazard ratio
[3] 95% CI: 95% Confidence Interval

## Sheet: Supplementary Table 3
Supplementary Table 3
Prognostic Factors for PFS in Bone Metastases Group Selected by Cox Univariable and Multivariable Analysis
Variants	Number	Prognostic factors for PFS[1]
		Univariable analysis		Multivariable analysis
		HR[2] (95%CI[3])	P-value	HR (95%CI)	P-value
Age
Lower than median age (<72)	81	Ref.	-
Higher than median age (>=72)	96	0.966 (0.659-1.415)	0.858
Clinical T stage
T=2	104	Ref.	-
T=3 or 4	73	1.399 (0.953-2.053)	0.086
Clinical N stage
N=0	65	Ref.	-	Ref.	-
N=1	112	1.676 (1.120-2.509)	*0.012	1.737 (0.861-3.504)	0.123
PSA level
Lower than median PSA (<63.61)	71	Ref.	-
Higher than median PSA (>=63.61)	71	1.236 (0.818-1.866)	0.314
Missing	35	-	-
Gleason score
6-7	50	Ref.	-
8-10	82	1.626 (0.991-2.667)	0.054
Missing	45	-	-
[18F]FDG uptake in primary tumor
Lower than median SUVmax (<4.50)	87	Ref.	-
Higher than median SUVmax (>=4.50)	90	1.172 (0.802-1.714)	0.412
[18F]FDG uptake in metastatic lesion
Lower than median SUVmax (<5.50)	86	Ref.	-	Ref.	-
Higher than median SUVmax (>=5.50)	91	2.406 (1.619-3.575)	***<0.001	4.868 (2.142-11.062)	***<0.001
[1] PFS: progression-free survival
[2] HR: hazard ratio
[3] 95% CI: 95% Confidence Interval
